# Supplementary material for: The ecology and quantitative genetics of seed and seedling traits in upland and lowland ecotypes of a perennial grass
Source: Evol Lett. 2022 Nov 22;6(6):460–73. doi: 10.1002/evl3.297 (PMC9783394; doi:10.1002/evl3.297)
Supplement: Supplementary file 3 — Supplementary file S3 [file EVL3-6-460-s002.xlsx]

## Sheet: Lowland and Upland Parent Data
Supplementary File S3 : This Table has been divided in two sections. The first section A shows the raw parental data, section B shows parental data simple statistics inlcuding means and standard errors. In 3B statistics are given by trait by trait.
Table: 3A
Line	Ecotype	SM (mg)	GT (days)	GP	SL5D (mm)	SL10D (mm)	RL10D (mm)		Legends
FIL1	FIL	0.59	1	80	8.19	15.23	8.67
FIL2		0.55	1	86.66	11.86	16.9	12		SM = Seed Mass
FIL3		0.52	2	80	10.36	17.03	13.67		GP = Germination percentage, calculated from the number of germinated seedlings per plate
FIL4		0.63	1	86.66	12.86	22.23	9.12		GT = Germination time
FIL5		0.56	1	86.66	9.12	15.93	8.26		SL5D = Seedling shoot length at five days from germination time
FIL6		0.59	1	80	12.84	16.51	12.35		SL10D = Seedling shoot length at ten days from germination time
FIL7		0.59	2	73.33	11.25	17.15	14.12		RL10D= Seedling root length at 10 days from germination time
FIL8		0.54	1	93.33	13.14	23.15	8.54
FIL9		0.53	1	86.66	9.15	16.25	9.12
FIL10		0.64	1	86.66	12.14	17.84	11.85		Table: 3B
FIL11		0.57	2	80	13.18	16.98	13.54
FIL12		0.6	1	93.33	11.24	21.24	9.32		Traits	Genotype	Mean	Std Error
FIL13		0.55	1	100	9.54	17.54	13.25		SM (mg)	FIL	0.57	0.0106373
FIL14		0.58	2	86.66	11.02	16.58	14.85			HAL	1.29	0.0114263
FIL15		0.57	1	93.33	13.21	20.78	8.78		GT (days)	FIL	1.27	0.108906
HAL1	HAL	1.29	4	26.66	11.34	19.83	31			HAL	3.85	0.116984
HAL2		1.21	4	33.33	13.56	21.52	37		GP	FIL	86.22	2.23162
HAL3		1.36	4	20	12.03	24.83	48			HAL	31.28	2.39715
HAL4		1.33	3	33.3333	14.64	29.39	43.67		SL5D (mm)	FIL	11.27	0.403442
HAL5		1.37	4	53.3333	12.84	25.77	51			HAL	12.59	0.433366
HAL6		1.27	4	26.66	10.25	20.15	33.12		SL10D (mm)	FIL	18.09	0.762411
HAL7		1.28	4	33.33	13.25	19.21	37.15			HAL	23.82	0.818961
HAL8		1.22	4	20	12.15	25.02	47.58		RL10D (mm)	FIL	11.16	1.3694
HAL9		1.31	3	26.66	14.21	29.82	44.54			HAL	41.75	1.47097
HAL10		1.32	4	46.66	12.98	24.58	52.74
HAL11		1.28	4	26.66	9.95	21.05	33.45
HAL12		1.3	4	40	12.95	23.02	36.41
HAL13		1.25	4	20	13.55	25.45	47.15
