# Supplementary material for: The ecology and quantitative genetics of seed and seedling traits in upland and lowland ecotypes of a perennial grass
Source: Evol Lett. 2022 Nov 22;6(6):460–73. doi: 10.1002/evl3.297 (PMC9783394; doi:10.1002/evl3.297)
Supplement: Supplementary file 4 — Supplementary file S4 [file EVL3-6-460-s005.xlsx]

## Sheet: Sheet1
Supplementary File S4: Seed viability test between parental lines before and after removing seed coats. Here, we germinated both parental lines first by keeping seed coat and later by removing seed coats.
ID	Line	GP with seed coat	GP without Seed coat
FIL1	FIL	80	66.6
FIL2		86.66	100				GP W Coat- Average	GP WO Coat- Average
FIL3		80	100			FIL	86.2187	74.3929
FIL4		86.66	100			HAL	31.279	88.2615
FIL5		86.66	50
FIL6		80	33.3
FIL7		73.33	75
FIL8		93.33	100
FIL9		86.66	50
FIL10		86.66	50
FIL11		80	66.6
FIL12		93.33	100
FIL13		100
FIL14		86.66	50
FIL15		93.33	100
HAL1	HAL	26.66	90.9
HAL2		33.33	100
HAL3		20	91.6
HAL4		33.3333	80
HAL5		53.3333	85.7
HAL6		26.66	90.9
HAL7		33.33	90
HAL8		20	100
HAL9		26.66	81.8
HAL10		46.66	100
HAL11		26.66	72.7
HAL12		40	88.8
HAL13		20	75
