# Supplementary material for: The ecology and quantitative genetics of seed and seedling traits in upland and lowland ecotypes of a perennial grass
Source: Evol Lett. 2022 Nov 22;6(6):460–73. doi: 10.1002/evl3.297 (PMC9783394; doi:10.1002/evl3.297)
Supplement: Supplementary file 5 — Supplementary file S5 [file EVL3-6-460-s001.xlsx]

## Sheet: Sheet1
Supplementary File S5: Seed size and germination percentage data collected from representative lowland and upland habitats to test for plasticity
ID	Genotype	Site	Seed Mass (mg)	Germinated seedlings/15	Germination Percentage
FIL11	FIL	NDP	0.56	13	86.6
FIL13	FIL	BFL	0.59	9	60
FIL17	FIL	BFL	0.59	13	86.6
FIL2	FIL	BFL	0.64	11	73.3
FIL21	FIL	NDP	0.62	13	86.6
FIL21	FIL	BFL	0.61	15	100
FIL22	FIL	BFL	0.62	11	73.3
FIL29	FIL	NDP	0.62	14	93.3
FIL3	FIL	NDP	0.56	15	100				Summary Statistics
FIL34	FIL	NDP	0.56	14	93.3
FIL42	FIL	NDP	0.64	12	80				Trait	Source of Variation	Nparm	DF	Sum of Squares	F Ratio	Prob > F	bonferoni adjustment
FIL49	FIL	BFL	0.61	14	93.3				Seed Mass (mg)	Genotype	1	1	6.92224	2445.54	1.07705e-34	sig
FIL5	FIL	BFL	0.62	9	60				Seed Mass (mg)	Site	1	1	9e-05	0.0317959	0.859476	ns
FIL55	FIL	NDP	0.63	12	80				Seed Mass (mg)	Genotype*Site	1	1	0.00361	1.27537	0.266231	ns
FIL6	FIL	BFL	0.64	14	93.3				Germination Rate (%)	Genotype	1	1	29899	218.996	7.04388e-17	sig
FIL61	FIL	BFL	0.64	12	80				Germination Rate (%)	Site	1	1	110.889	0.812208	0.373458	ns
FIL62	FIL	NDP	0.64	11	73.3				Germination Rate (%)	Genotype*Site	1	1	17.689	0.129563	0.720988	ns
FIL7	FIL	NDP	0.64	12	80
FIL71	FIL	BFL	0.63	15	100
FIL74	FIL	NDP	0.56	14	93.3
HAL13	HAL	NDP	1.42	4	26.6
HAL16	HAL	NDP	1.4	6	40
HAL17	HAL	BFL	1.38	4	26.6
HAL19	HAL	NDP	1.6	3	20
HAL21	HAL	BFL	1.5	2	13.3
HAL25	HAL	BFL	1.38	5	33.3
HAL26	HAL	BFL	1.38	3	20
HAL32	HAL	BFL	1.5	5	33.3
HAL36	HAL	NDP	1.42	4	26.6
HAL39	HAL	NDP	1.4	4	26.6
HAL4	HAL	BFL	1.4	4	26.6
HAL42	HAL	NDP	1.6	8	53.3
HAL47	HAL	NDP	1.42	6	40
HAL49	HAL	NDP	1.37	4	26.6
HAL51	HAL	BFL	1.49	7	46.6
HAL54	HAL	BFL	1.47	2	13.3
HAL59	HAL	NDP	1.49	5	33.3
HAL65	HAL	BFL	1.42	5	33.3
HAL72	HAL	BFL	1.4	6	40
HAL9	HAL	NDP	1.42	2	13.3
