# Supplementary material for: The ecology and quantitative genetics of seed and seedling traits in upland and lowland ecotypes of a perennial grass
Source: Evol Lett. 2022 Nov 22;6(6):460–73. doi: 10.1002/evl3.297 (PMC9783394; doi:10.1002/evl3.297)
Supplement: Supplementary file 6 — Supplementary file S6 [file EVL3-6-460-s004.xlsx]

## Sheet: Sheet1
Supplementary File S6: Seedling and adult recruitment data for two representative lowland and upland genotypes from two contrasting habitats
Geno	Site	Season	seeds	Seedlings	Adult
FIL	BFL	Spring-19	100	11	0
FIL	BFL	Spring-19	100	9	2
FIL	BFL	Spring-19	100	11	0
FIL	BFL	Spring-19	100	8	1
FIL	BFL	Spring-19	100	5	0
FIL	BFL	Spring-19	100	15	1		Summary Statistics
FIL	BFL	Spring-19	100	7	2
FIL	BFL	Fall-19	100	18	2		Trait	Source of Variation	DF	L-R ChiSquare	Prob>ChiSq	bonferoni adjustment
FIL	BFL	Fall-19	100	11	0		Seedling counts	Genotype	1	243.869	<.0001	sig
FIL	BFL	Fall-19	100	18	1		Seedling counts	Site	1	0.0317406	0.8586	ns
FIL	BFL	Fall-19	100	19	3		Seedling counts	Genotype*Site	1	19.9887	<.0001	sig
FIL	BFL	Fall-19	100	15	1		Adult counts	Genotype	1	8.85681	0.0029	sig
FIL	BFL	Fall-19	100	17	0		Adult counts	Site	1	27.372	<.0001	sig
FIL	BFL	Fall-19	100	15	1		Adult counts	Genotype*Site	1	34.9248	<.0001
FIL	NDP	Spring-19	100	22	2
FIL	NDP	Spring-19	100	21	0
FIL	NDP	Spring-19	100	18	0
FIL	NDP	Spring-19	100	15	2
FIL	NDP	Spring-19	100	11	0
FIL	NDP	Spring-19	100	13	1
FIL	NDP	Spring-19	100	12	0
FIL	NDP	Fall-19	100	17	3
FIL	NDP	Fall-19	100	34	2
FIL	NDP	Fall-19	100	19	1
FIL	NDP	Fall-19	100	28	3
FIL	NDP	Fall-19	100	28	1
FIL	NDP	Fall-19	100	26	0
FIL	NDP	Fall-19	100	34	2
HAL	BFL	Spring-19	100	3	1
HAL	BFL	Spring-19	100	2	1
HAL	BFL	Spring-19	100	4	2
HAL	BFL	Spring-19	100	3	1
HAL	BFL	Spring-19	100	4	2
HAL	BFL	Spring-19	100	3	1
HAL	BFL	Spring-19	100	5	2
HAL	BFL	Fall-19	100	7	5
HAL	BFL	Fall-19	100	5	4
HAL	BFL	Fall-19	100	3	3
HAL	BFL	Fall-19	100	5	5
HAL	BFL	Fall-19	100	6	5
HAL	BFL	Fall-19	100	9	4
HAL	BFL	Fall-19	100	5	3
HAL	NDP	Spring-19	100	2	0
HAL	NDP	Spring-19	100	0	0
HAL	NDP	Spring-19	100	0	0
HAL	NDP	Spring-19	100	5	0
HAL	NDP	Spring-19	100	0	0
HAL	NDP	Spring-19	100	0	0
HAL	NDP	Spring-19	100	4	0
HAL	NDP	Fall-19	100	4	0
HAL	NDP	Fall-19	100	6	0
HAL	NDP	Fall-19	100	2	0
HAL	NDP	Fall-19	100	4	0
HAL	NDP	Fall-19	100	5	0
HAL	NDP	Fall-19	100	1	0
HAL	NDP	Fall-19	100	7	0
